# Supplementary material for: Genetic Variation of Growth Traits and Seed Production in a Patagonian Native Pasture in Semiarid Rangelands Under Different Environmental Settings
Source: Plants (Basel). 2025 Feb 27;14(5):736. doi: 10.3390/plants14050736 (PMC11901679; doi:10.3390/plants14050736)
Supplement: Supplementary file 1 [file plants-14-00736-s001.zip]

Archive with 1 entries (1 files):
- plants-3445370-supplementary.pdf
